# Supplementary material for: Optimized Interfacial Layers for High-Adhesion and Damp-Heat-Resistant Cu Meshes with Aperiodic Geometries on PET Substrates
Source: Materials (Basel). 2026 Jun 17;19(12):2608. doi: 10.3390/ma19122608 (PMC13303418; doi:10.3390/ma19122608)
Supplement: Supplementary file 1 [file materials-19-02608-s001.zip]

Archive with 1 entries (1 files):
- materials-4178576-supplementary.pdf
